# Supplementary material for: Survival and Treatment Outcomes in Gastric Cancer Patients with Brain Metastases: A Systematic Review and Meta-Analysis
Source: Cancers (Basel). 2024 Nov 12;16(22):3796. doi: 10.3390/cancers16223796 (PMC11593042; doi:10.3390/cancers16223796)
Supplement: Supplementary file 1 [file cancers-16-03796-s001.zip]

Archive with 1 entries (1 files):
- cancers-3273103-supplementary.pdf
